# Supplementary material for: Dysregulation of miR-381-3p and miR-23b-3p in skeletal muscle could be a possible estimator of early post-mortem interval in rats
Source: PeerJ. 2021 Apr 27;9:e11102. doi: 10.7717/peerj.11102 (PMC8086579; doi:10.7717/peerj.11102)
Supplement: Supplemental Information 2 [file peerj-09-11102-s002.txt]

library(multiMiR)
library(dplyr)
library(plyr)

mirnas_todos <- c("rno-miR-23b-3p","rno-miR-381-3p")
counter <- 0

for (mirna_nombre in mirnas_todos){
  print(paste0("Verificando: ", mirna_nombre))
  counter <- counter + 1
  cat("\r", counter, "de", length(mirnas_todos),"miRNAs", "\r")
  data_multimir <- get_multimir(org     = "rat",
                                mirna  = mirna_nombre,
                                table   = c("all"),
                                summary = FALSE,
                                predicted.cutoff      = 300000,
                                predicted.cutoff.type = "n",
                                predicted.site        = "all")
  resultados <- (data_multimir@data)
  resultados <- filter(resultados, type == "predicted" |
                         type == "validated")
  
  if (length(rownames(resultados))== 0){
    if (!exists("dataset_mirnas_sin_blancos")){
      dataset_mirnas_sin_blancos <- mirna_nombre
    } else {
      temp_dataset <- mirna_nombre
      dataset_mirnas_sin_blancos <- c(dataset_mirnas_sin_blancos,
                                      temp_dataset)
      rm(temp_dataset)
      paste0(mirna_nombre," no tiene blancos")
    }
    next
  } else{
    resultados_unique <- resultados[!duplicated(
      resultados$target_symbol
    ),]
    resultados <- resultados_unique
    if (!exists("dataset_mirnas")){
      dataset_mirnas <- resultados
    } else {
      temp_dataset <- resultados
      dataset_mirnas <- rbind.fill(dataset_mirnas,temp_dataset)
      rm(temp_dataset)
    }
  }
}

write.csv(dataset_mirnas,"PREDICCION_MIRNAS.csv")
